# Supplementary material for: The effect of S53P4-based borosilicate glasses and glass dissolution products on the osteogenic commitment of human adipose stem cells
Source: PLoS One. 2018 Aug 28;13(8):e0202740. doi: 10.1371/journal.pone.0202740 (PMC6112657; doi:10.1371/journal.pone.0202740)
Supplement: S1 Table — Numerical data underlying the findings of the study. (XLSX) [file pone.0202740.s001.xlsx]

## Sheet: pH
	pH
Immersion time	S53P4	B25	B50	error of measurement*
0	7.4	7.4	7.4	0.02
6	7.43	7.43	7.45	0.02
48	7.48	7.63	7.64	0.02
72	7.5	7.69	7.75	0.02
168	7.55	7.75	7.82	0.02
* all test were done in triplicate and the stdev was better than the accuracy of the measurement of the pH-meter
The reported error of the measurement is the one reported by the manufacturer of the pH-meter

## Sheet: ICP-OES
immersion time	[Si/ppm] released from S53P4	stdev	[Si/ppm] released from B25	stdev	[Si/ppm] released from B50	stdev
0	0.01	0.02	0.01	0.02	0.01	0.02
6	8.65	0.43	8	0.43	9.85	0.43
24	25	1.25	26	1.25	13	1.25
48	43.1	2.16	53.8	2.16	26	2.16
72	53.55	2.68	57.75	2.68	53.4	2.68
168	57.15	2.9	55.25	2.9	43.95	2.9
immersion time	[B/ppm] released from S53P4	stdev	[B/ppm] released from B25	stdev	[B/ppm] released from B50	stdev
0	0.05	0.04	0.05	0.04	0.05	0.04
6	-0.5	0.05	5.35	0.95	16.25	4.15
24	-2	0	16.45	0.82	29.45	1.47
48	-1.5	0.05	33.2	5	56.25	8.55
72	-0.5	0.05	37.95	1.9	84.3	5.3
168	-0.05	0.05	41.2	10.7	89.85	6.85
immersion time	[Ca/ppm] released from S53P4	stdev	[Ca/ppm] released from B25	stdev	[Ca/ppm] released from B50	stdev
0	99.8	5.1	99.8	5.1	99.8	5.1
6	111.3	5.7	113.2	5.66	110.2	0.7
24	126.4	6.32	147.8	2.55	134.2	0.85
48	120	6	159.4	8.95	173.9	7.5
72	124.8	6.24	168	0.45	172.6	5.3
168	123.5	6.2	178	10.2	187.4	6.35
immersion time	[P/ppm] released from S53P4	stdev	[P/ppm] released from B25	stdev	[P/ppm] released from B50	stdev
0	31	1.6	31	1.6	31	1.6
6	29.2	1.5	27.95	1.4	23.55	2.55
24	27	1.9	22.95	1.1	23.7	1.2
48	12.15	0.6	3.8	1.4	20.4	2
72	4.55	0.45	2.3	0.5	2.55	0.65
168	3.85	1.25	6.25	5.65	11.2	0.8

## Sheet: FACS
hASC donor	CD3	CD11a	CD14	CD19	CD34	CD45	CD54	CD73	CD80	CD86	CD90	CD105	HLA-DR		passage
HFSC 5/12	0.1	0.1	0.7	0.1	10.2	0.8	10	96.2	0.2	0.4	97.2	95.4	0.5		1
HFSC 4/14	0.2	0.8	1.2	0.6	66.7	2	17.5	99	0.5	0.4	99.7	99.7	0.6		1
HFSC 4/15	0.2	1.4	0.6	0.3	3.8	2.3	12.5	99	0.4	0.5	99.6	99.4	0.3		1
HFSC 8/15	1	2	1	1	11	2	12	95	1	1	98	99	1		1
HFSC 10/15	0.3	0.7	0.4	0.3	6.4	1.5	1.3	87.6	0.4	0.3	99.9	86.7	0.3		1
average	0.36	1	0.78	0.46	19.62	1.72	10.66	95.36	0.5	0.52	98.88	96.04	0.54
stdev	0.364692	0.724569	0.319374	0.350714	26.4793	0.589067	5.91633	4.67846	0.3	0.277489	1.20706	5.50209	0.288097

## Sheet: CyQuant_discs
	fluorescence values of the CyQuant proliferation assay are depicted								BM=basic medium, OM=osteogenic medium
	3 biological replicates with each donor
	7d									14d
hASC donor	ctrl BM	SP BM	B25 BM	B50 BM	ctrl OM	SP OM	B25 OM	B50 OM		ctrl BM	SP BM	B25 BM	B50 BM	ctrl OM	SP OM	B25 OM	B50 OM
HFSC4/14	46314.7	84124	31244.3	14192.3	105500	1460	47967.3	17313		52869	94816	33518.3	14238.7	86616	6658	74757.3	27262.3
	46963.7	78251.3	28729.3	27432.7	103997	1096	49468.3	19990.3		51397.7	74058.3	32650	13098.7	143627	7131.33	62548	22845.3
	43759.3	80380	24851.7	11538.3	102122	1143.67	40411	19296.3		49097.7	73917	32144.7	14492	174985	14494	65527.7	22723.7
HFSC4/15	45431.7	56039	4586.33	4058	71340.7	95505	10756.3	5704.67		38773.3	84693.7	12367.7	6313.33	188759	104500	22571.7	10341
	44012	67939.3	1649.67	2076	102499	99830	14932	18107		39405.3	87088.3	11955	5552	181053	80268.7	29470.3	11927.7
	47271.7	64946	2870.33	3171.33	96937.3	123132	14857	7179		40090.3	80173.3	12478	5553.33	170983	95126	28145.7	12309
HFSC10/15	26597.7	53485	4584	3950.67	61998.3	4967	20387.3	7766.67		38473.7	65939.3	9140.33	4136.67	125473	50565	18185.7	8899.67
	26413	7088.67	5072.33	5439	62891.7	10397.7	20333	6369.67		34406.7	64755	7303	2297	128613	26967.7	26728	11105
	24614	47708.3	12853.7	5170.33	57558	1661.33	22222.3	7770.67		41816	62369.3	8398.33	1228	109110	10479	18281	10220.7
average	39042	59995.7	12938	8558.74	84982.8	37688	26815	12166.4		42925.5	76423.4	17772.8	7434.41	145469	44021	38468.4	15292.7
stdev	9960.38	23523.3	12024.1	8143.98	20858.3	51967.9	14966.4	6252.38		6519.56	11124	11395.8	5151.67	35593.8	39797.4	22433	6931.92

## Sheet: qALP_discs
	absorbance values of qALP assay are depicted								BM=basic medium, OM=osteogenic medium
	3 biological replicates with each donor
	7d									14d
hASC donor	ctrl BM	SP BM	B25 BM	B50 BM	ctrl OM	SP OM	B25 OM	B50 OM		ctrl BM	SP BM	B25 BM	B50 BM	ctrl OM	SP OM	B25 OM	B50 OM
HFSC4/14	0.319988	0.338277	0.014272	0.0170016	1.45508	0.438631	0.020073	0.0206531		0.505824	0.789589	0.0101692	0.00962145	2.42155	0.0354077	0.116474	0.0115567
	0.251675	0.203165	0.0177588	0.0129641	1.64988	0.299109	0.0240539	0.0251673		0.518647	0.805257	0.00967561	0.00946382	2.6261	0.054969	0.162195	0.0103805
	0.257795	0.187166	0.0155513	0.0125513	1.55018	0.144835	0.0137898	0.0212483		0.48511	1.02363	0.0106819	0.00942304	2.40249	0.0658696	0.0589347	0.0104818
HFSC4/15	0.0345685	0.0397215	0.00955992	0.0104785	0.236105	0.224491	0.0123315	0.0113224		0.121621	0.198898	0.00939144	0.00655943	2.68007	0.244026	0.0249307	0.00963062
	0.0339996	0.0416182	0.00878646	0.00810874	0.251809	0.228642	0.0131293	0.0132944		0.123727	0.292165	0.00843233	0.00654058	2.59058	0.293925	0.0446503	0.00954183
	0.0225128	0.0469136	0.0100861	0.00911037	0.249798	0.179294	0.00996328	0.010758		0.121545	0.297343	0.0118868	0.00599448	2.1411	0.207382	0.0337598	0.0126019
HFSC10/15	0.220743	0.0856732	0.0784515	0.0461095	0.493338	0.216695	0.0286236	0.0396039		0.117226	0.157922	0.0362512	0.0310372	2.04701	0.144992	0.0425297	0.0234346
	0.228535	0.17664	0.0811172	0.0509639	0.501866	0.217024	0.0278919	0.0363298		0.170992	0.349574	0.0333987	0.0421688	2.19238	0.149251	0.0432085	0.0264043
	0.193723	0.104207	0.0419946	0.0512371	0.449252	0.155688	0.0293629	0.0376481		0.112171	0.373877	0.0352906	0.0312206	1.47162	0.107205	0.0341432	0.0222445
average	0.173727	0.135931	0.030842	0.0242806	0.759701	0.233823	0.0199132	0.0240028		0.252985	0.476473	0.0183531	0.0168922	2.28588	0.144781	0.0623139	0.0151419
stdev	0.112863	0.0995955	0.0295135	0.0190917	0.604849	0.0893697	0.0077942	0.0114706		0.188616	0.311594	0.0125263	0.0138781	0.378444	0.0892328	0.046092	0.00681437

## Sheet: qPCR_discs
	The expression values are obtained from the CT values using the mathematical formula described by Pfaffl (2001).
	BM=basic medium, OM=osteogenic medium
	7d									14d
RUNX2a
hASC donor	ctrl BM	SP BM	B25 BM	B50 BM	ctrl OM	SP OM	B25 OM	B50 OM		ctrl BM	SP BM	B25 BM	B50 BM	ctrl OM	SP OM	B25 OM	B50 OM
HFSC4/14	1	2.36739	0.972403	0.0523924	2.66576	0.511212	3.53906	0.155914		0.635796	0.821519	1.23453	0.128164	1.1612	0.11238	7.21347	0.989557
HFSC4/15	1	11.0033	2.06299	0.405908	10.7957	13.7676	2.99927	0.625158		1.19299	6.93011	3.96568	0.401837	5.50677	0.629622	7.31058	0.652909
HFSC10/15	1	7.36215	1.94193	0.776822	14.2387	26.2384	3.84603	0.891395		1.20675	10.262	3.4591	0.67783	27.7761	1.32933	10.7357	1.17171
average	1	6.91093	1.65911	0.411707	9.2334	13.5057	3.46145	0.557489		1.01184	6.00455	2.88643	0.40261	11.4814	0.690445	8.41991	0.93806
stdev	0	4.33559	0.597777	0.36225	5.94256	12.8656	0.428679	0.372381		0.325738	4.78782	1.45285	0.274834	14.278	0.610752	2.00611	0.263208
OSTERIX
hASC donor	ctrl BM	SP BM	B25 BM	B50 BM	ctrl OM	SP OM	B25 OM	B50 OM		ctrl BM	SP BM	B25 BM	B50 BM	ctrl OM	SP OM	B25 OM	B50 OM
HFSC4/14	1	1.88007	5.41279	2.97714	1.03138	262.714	3.0904	2.83548		0.962395	1.93236	4.07549	4.22643	1.28806	25.242	2.70534	2.44958
HFSC4/15	1	2.58914	9.72603	8.25818	1.82657	1.64139	3.53825	4.91241		0.784213	2.3108	5.53383	5.86371	0.481669	11.6005	4.06107	4.83033
HFSC10/15	1	3.96177	8.16313	5.7733	3.32143	4.13764	3.58854	5.60955		1.42718	3.05318	5.6343	9.22451	1.7377	28.4379	3.68903	6.06009
average	1	2.81033	7.76732	5.66954	2.05979	89.4977	3.40573	4.45248		1.05793	2.43211	5.08121	6.43822	1.16915	21.7601	3.48515	4.44667
stdev	0	1.05833	2.18369	2.64205	1.1627	150.015	0.274241	1.4431		0.331961	0.570173	0.872428	2.54808	0.636406	8.94243	0.700485	1.83558
DLX5
hASC donor	ctrl BM	SP BM	B25 BM	B50 BM	ctrl OM	SP OM	B25 OM	B50 OM		ctrl BM	SP BM	B25 BM	B50 BM	ctrl OM	SP OM	B25 OM	B50 OM
HFSC4/14	1	0.860637	17.0478	6.10919	0.222139		12.4572	12.609		0.303614	2.44642	17.5782	35.6476	0.105919	1.90266	26.3045	36.9396
HFSC4/15	1	3.07049	29.3205	26.5709	0.842915	1.02073	17.5037	65.1118		0.43197	0.552162	36.7038	45.4289	0.208966	0.864566	14.7487	91.7024
HFSC10/15	1	1.01937	10.1557	19.4663	0.465698	3.77464	16.2365	21.3393		0.398004	0.50385	9.6663	43.6873	0.159303	2.90149	15.4047	37.2346
average	1	1.65017	18.8413	17.3821	0.510251	2.39768	15.3991	33.02		0.377863	1.16748	21.3161	41.5879	0.158063	1.88957	18.8193	55.2922
stdev	0	1.23259	9.70744	10.3888	0.312777	1.9473	2.62536	28.133		0.0665063	1.10786	13.9009	5.21766	0.0515347	1.01853	6.49066	31.5325
OSTEOCALCIN
hASC donor	ctrl BM	SP BM	B25 BM	B50 BM	ctrl OM	SP OM	B25 OM	B50 OM		ctrl BM	SP BM	B25 BM	B50 BM	ctrl OM	SP OM	B25 OM	B50 OM
HFSC4/14	1	1.60729	0.99677	0.739726	1.6044	1.49575	0.884025	0.880053		0.957565	1.52553	1.1352	1.20813	2.16207	1.07228	1.59335	1.15536
HFSC4/15	1	1.60244	2.03885	1.06916	1.51633	1.72491	1.17394	0.778937		1.07553	1.56467	2.8727	1.04639	2.42844	1.83602	1.93757	0.686219
HFSC10/15	1	1.21886	1.02236	0.616137	1.26119	1.36249	0.83343	0.43643		0.890342	1.09595	1.07602	0.60151	1.77376	1.08377	1.17891	0.769208
average	1	1.4762	1.35266	0.80834	1.46064	1.52772	0.963797	0.698473		0.974478	1.39539	1.69464	0.95201	2.12142	1.33069	1.56994	0.870261
stdev	0	0.22287	0.594395	0.234174	0.178249	0.183313	0.183736	0.2325		0.0937439	0.260053	1.02066	0.314129	0.329224	0.437668	0.379871	0.250363
OSTEOPONTIN
hASC donor	ctrl BM	SP BM	B25 BM	B50 BM	ctrl OM	SP OM	B25 OM	B50 OM		ctrl BM	SP BM	B25 BM	B50 BM	ctrl OM	SP OM	B25 OM	B50 OM
HFSC4/15	1	0.313326	3.91402	2.52435	0.293601	0.126357	1.61272	0.851225		0.816353	0.19602	6.73803	2.06931	0.424497	0.0192015	1.76166	0.561256
HFSC10/15	1	0.645298	4.48254	1.62635	0.354872	0.31982	1.33417	0.637296		0.99829	0.169029	6.86034	2.98111	0.175157	0.037612	1.08137	1.1627
average	1	0.479312	4.19828	2.07535	0.324236	0.223089	1.47344	0.744261		0.907321	0.182525	6.79919	2.52521	0.299827	0.0284067	1.42152	0.861976
stdev	0	0.23474	0.402005	0.634981	0.0433247	0.136799	0.196961	0.151271		0.128649	0.0190859	0.0864918	0.644741	0.17631	0.0130182	0.481038	0.425283
vWF
hASC donor	ctrl BM	SP BM	B25 BM	B50 BM	ctrl OM	SP OM	B25 OM	B50 OM		ctrl BM	SP BM	B25 BM	B50 BM	ctrl OM	SP OM	B25 OM	B50 OM
HFSC4/15	1	2.16945	6.88867	3.65366	1.09302	2.33823	4.64264	5.1492		0.597231	0.907085	8.62442	4.67092	2.81122	1.0177	5.90492	4.71984
HFSC10/15	1	0.814175	2.10796	0.986567	0.395561	0.514597	0.644291	0.870848		0.554132	0.367887	3.49622	1.16635	0.590292	0.26741	1.29693	1.15783
average	1	1.49181	4.49832	2.32011	0.744292	1.42641	2.64347	3.01002		0.575682	0.637486	6.06032	2.91864	1.70075	0.642553	3.60092	2.93884
stdev	0	0.958327	3.38047	1.88592	0.49318	1.2895	2.82726	3.02525		0.0304756	0.38127	3.62618	2.4781	1.57043	0.530532	3.25834	2.51872
PECAM
hASC donor	ctrl BM	SP BM	B25 BM	B50 BM	ctrl OM	SP OM	B25 OM	B50 OM		ctrl BM	SP BM	B25 BM	B50 BM	ctrl OM	SP OM	B25 OM	B50 OM
HFSC4/15	1	7.84474	9.6192	1.18931	3.17275	13.9687	11.8965	1.61848		1.7529	1.74847	12.9076	2.20717	6.31812	17.2617	6.54029	0.702049
HFSC10/15	1	6.26128	5.14688	0.768597	0.731111	11.6343	5.17679	0.485792		0.571992	1.42968	4.72809	0.58824	1.13407	25.9354	3.3808	0.403943
average	1	7.05301	7.38304	0.978954	1.95193	12.8015	8.53663	1.05214		1.16245	1.58908	8.81785	1.39771	3.72609	21.5985	4.96055	0.552996
stdev	0	1.11967	3.16241	0.297489	1.7265	1.65065	4.75154	0.800932		0.83503	0.225417	5.78379	1.14476	3.66567	6.13322	2.2341	0.210793

## Sheet: qPCR_extracts
	The expression values are obtained from the CT values using the mathematical formula described by Pfaffl (2001).
	BM=basic medium, OM=osteogenic medium
	7d									14d
RUNX2a
hASC donor	ctrl BM	B1 BM	B2 BM	B3 BM	ctrl OM	B1 OM	B2 OM	B3 OM		ctrl BM	B1 BM	B2 BM	B3 BM	ctrl OM	B1 OM	B2 OM	B3 OM
HFSC 4/14	1	1.81659	2.09266	1.11733	6.78958	4.20586	10.8164	7.00677		1.5493	3.74716	2.14814	1.48157	7.59239	24.3041	11.0784	9.29031
HFSC 4/15	1	1.05559	2.40396	1.35262	7.92399	2.59694	13.1732	7.52595		1.5955	3.24423	2.01844	1.57787	5.77961	18.8587	10.7864	2.66717
HFSC 8/15	1	0.758957	1.3046	0.758409	4.36567	1.58158	4.55693	4.03047		0.834527	0.945932	1.28928	0.804153	2.20687	1.61911	2.80842	2.89511
HFSC 10/15	1	3.32256	2.20358	1.00304	16.9312	10.9748	26.5351	14.9288		2.61825	7.2142	4.31282	2.64092	28.9197	41.9006	33.4718	26.198
average	1	1.73842	2.0012	1.05785	9.00262	4.8398	13.7704	8.37301		1.6494	3.78788	2.44217	1.62613	11.1247	21.6706	14.5363	10.2627
stdev	0	1.14618	0.481934	0.247046	5.49015	4.23033	9.25397	4.63396		0.73385	2.58931	1.30313	0.759095	12.0725	16.5947	13.1924	11.0582
OSTERIX
hASC donor	ctrl BM	B1 BM	B2 BM	B3 BM	ctrl OM	B1 OM	B2 OM	B3 OM		ctrl BM	B1 BM	B2 BM	B3 BM	ctrl OM	B1 OM	B2 OM	B3 OM
HFSC 4/14	1	1.18619	0.531339	0.685386	0.557468	1.16262	1.4773	0.616507		0.875726	1.29383	0.698114	0.652392	0.826705	1.36168	0.830035	1.94169
HFSC 4/15	1	2.14017	2.00177	1.77661	1.40185	2.86459	1.36396	1.54121		1.02744	2.32148	1.31625	0.846159	1.08915	1.7949	0.691589	0.946064
HFSC 8/15	1	2.16164	1.35269	1.89519	1.49283	2.0129	1.47914	1.34408		1.54109	1.9149	1.98802	0.842339	1.58908	127.942	1.2322	2.05561
HFSC 10/15	1	1.69611	0.891288	0.76637	1.46756	2.43892	0.584212	1.10127		1.42602	3.29278	1.24943	1.21806	1.11012	2.29009	1.45689	1.90452
average	1	1.79603	1.19427	1.28089	1.22993	2.11976	1.22615	1.15077		1.21757	2.20575	1.31295	0.889739	1.15376	33.3472	1.05268	1.71197
stdev	0	0.459706	0.634675	0.643548	0.449944	0.726676	0.431338	0.399039		0.316821	0.838892	0.528452	0.236838	0.317569	63.0644	0.353823	0.514635
DLX5
hASC donor	ctrl BM	B1 BM	B2 BM	B3 BM	ctrl OM	B1 OM	B2 OM	B3 OM		ctrl BM	B1 BM	B2 BM	B3 BM	ctrl OM	B1 OM	B2 OM	B3 OM
HFSC 4/14	1	9.07652	1.18031	0.914301	1.46633	12.0833	4.84158	2.7758		0.744739	7.53313	0.90882	1.0193	0.177216	23.09	0.334476	0.599101
HFSC 4/15	1	2.90646	0.549284	0.652805	0.892893	3.06788	1.28043	1.01009		0.79495	3.38342	0.781742	0.796027	0.683197	9.04584	0.602584	0.408466
HFSC 8/15	1	3.24266	1.58522	1.41713	1.31876	4.17382	1.57073	1.2806		1.80283	5.12474	2.34756	1.52831	0.555657	67.8618	1.91392	1.50723
HFSC 10/15	1	11.6059	1.00703	1.00862	0.966957	9.08393	0.678061	1.32328		1.02308	13.9393	1.60579	1.19546	1.46901	19.4793	1.3272	2.85419
average	1	6.70789	1.08046	0.998213	1.16124	7.10223	2.0927	1.59744		1.0914	7.49515	1.41098	1.13478	0.72127	29.8692	1.04454	1.34225
stdev	0	4.3228	0.429066	0.317251	0.27547	4.22649	1.86992	0.797718		0.489509	4.62074	0.721857	0.309106	0.542827	26.019	0.715364	1.11616
OSTEOCALCIN
hASC donor	ctrl BM	B1 BM	B2 BM	B3 BM	ctrl OM	B1 OM	B2 OM	B3 OM		ctrl BM	B1 BM	B2 BM	B3 BM	ctrl OM	B1 OM	B2 OM	B3 OM
HFSC 4/14	1	1.05232	0.742072	0.795544	0.942105	0.966462	0.688041	0.824818		0.601865	0.639086	0.486801	0.451434	0.601857	0.632745	0.613722	0.769228
HFSC 8/15	1	1.19013	0.791678	0.824029	1.01024	1.31457	0.991144	1.26279		1.41398	1.48291	1.36653	1.29956	1.5429	2.22783	1.22429	1.99249
HFSC 10/15	1	1.07997	0.714448	0.804208	0.939717	0.990688	0.959733	1.07361		0.960547	1.02509	0.760633	0.96008	1.11751	0.9615	1.08562	1.00793
average	1	1.10748	0.749399	0.807927	0.964021	1.09057	0.879639	1.05374		0.992129	1.04903	0.871322	0.903691	1.08742	1.27403	0.974544	1.25655
stdev	0	0.0729075	0.039133	0.014602	0.0400462	0.194366	0.16667	0.219663		0.406975	0.422421	0.45019	0.426864	0.471242	0.842218	0.32008	0.64842
OSTEOPONTIN
hASC donor	ctrl BM	B1 BM	B2 BM	B3 BM	ctrl OM	B1 OM	B2 OM	B3 OM		ctrl BM	B1 BM	B2 BM	B3 BM	ctrl OM	B1 OM	B2 OM	B3 OM
HFSC 4/14	1	2.38805	0.628796	0.920429	0.154568	0.703906	0.103384	0.18416		0.842782	1.77725	0.533324	0.704911	0.161402	1.43119	0.118966	0.227736
HFSC 8/15	1	1.67304	0.744247	1.1254	0.244503	0.821803	0.175827	0.220058		0.840675	1.48242	0.677898	1.14982	0.183033	0.681899	0.124751	0.221202
HFSC 10/15	1	1.95179	0.679005	0.829099	0.237783	0.639742	0.219881	0.252922		1.39183	1.79589	0.816592	1.06546	0.17953	0.975574	0.109447	0.180492
average	1	2.0043	0.684016	0.958308	0.212285	0.721817	0.166364	0.219047		1.02509	1.68519	0.675938	0.973397	0.174655	1.02956	0.117722	0.20981
stdev	0	0.360384	0.0578886	0.151736	0.050097	0.0923425	0.0588226	0.0343925		0.317601	0.175852	0.141644	0.236311	0.0116102	0.377553	0.00772736	0.0255993
vWF
hASC donor	ctrl BM	B1 BM	B2 BM	B3 BM	ctrl OM	B1 OM	B2 OM	B3 OM		ctrl BM	B1 BM	B2 BM	B3 BM	ctrl OM	B1 OM	B2 OM	B3 OM
HFSC 4/14	1	4.0726	1.22843	0.993568	2.43084	4.39122	1.35048	2.10931		0.901207	4.36033	0.844367	0.94864	3.70463	7.38758	1.88983	3.49496
HFSC 4/15	1	2.12067	0.542817	0.53844	2.25986	3.01282	1.34791	1.3884		0.431799	3.0383	0.220079	0.408663	2.49676	4.95283	0.52927	3.57589
HFSC 10/15	1	3.9581	1.15926	1.21252	0.909368	3.76772	1.50992	0.928276		1.05559	4.53569	1.20939	0.803229	2.61711	5.84373	1.52654	1.27704
average	1	3.38379	0.976834	0.914843	1.86669	3.72392	1.40277	1.47533		0.796197	3.9781	0.757946	0.720177	2.9395	6.06138	1.31521	2.78263
stdev	0	1.09539	0.377457	0.343866	0.833462	0.690243	0.092803	0.595295		0.324881	0.818605	0.500287	0.279405	0.665349	1.23188	0.704467	1.30451
PECAM
hASC donor	ctrl BM	B1 BM	B2 BM	B3 BM	ctrl OM	B1 OM	B2 OM	B3 OM		ctrl BM	B1 BM	B2 BM	B3 BM	ctrl OM	B1 OM	B2 OM	B3 OM
HFSC 4/14	1	1.61816	0.705953	0.818297	2.593	2.94121	2.09136	2.48932		1.94384	3.93284	1.00192	1.79509	5.26662	7.40913	2.52551	4.68179
HFSC 4/15	1	0.740489	0.651284	0.861489	1.78432	1.82577	1.11615	1.29167		0.503904	0.836332	0.375324	0.526677	1.20613	3.09035	1.72221	1.44537
HFSC 10/15	1	1.91602	0.661294	0.715371	1.79243	5.44575	1.42295	1.26042		1.10093	4.46956	0.437618	0.989233	2.60165	10.746	2.09113	1.68196
average	1	1.42489	0.672843	0.798386	2.05658	3.40424	1.54349	1.68047		1.18289	3.07958	0.604955	1.10367	3.0248	7.08182	2.11295	2.60304
stdev	0	0.611132	0.029107	0.0750666	0.464567	1.85388	0.498656	0.700661		0.723457	1.96116	0.345193	0.641906	2.06305	3.8383	0.402093	1.80413

## Sheet: Alizarin red_extracts
	absorbance values of qALP assay are depicted								BM=basic medium, OM=osteogenic medium
	3 biological replicates with each donor
	19d
hASC donor	ctrl BM	B1 BM	B2 BM	B3 BM	ctrl OM	B1 OM	B2 OM	B3 OM
HFSC 8/15	0.140117	0.0366933	0.0901007	0.0917081	2.01124	2.9957	2.68597	2.23018
	0.130424	0.0415183	0.0841215	0.0822153	2.06967	2.99168	2.7094	2.2581
	0.114416	0.0355653	0.0816886	0.0923354	1.82284	3.00447	2.78842	2.33934
HFSC 4/15	0.204088	0.045116	0.208838	0.202158	1.50558	5.37126	2.68345	1.07024
	0.153523	0.0331709	0.154687	0.182852	1.67582	4.98757	2.95416	1.17359
	0.14008	0.0448596	0.173232	0.180541	0.842503	3.25296	3.17234	1.05239
average	0.147108	0.0394872	0.132111	0.138635	1.65461	3.76727	2.83229	1.68731
stdev	0.0307678	0.0050548	0.0542181	0.0552727	0.449431	1.105	0.195488	0.647063

## Sheet: qALP_extracts
	absorbance values of qALP assay are depicted								BM=basic medium, OM=osteogenic medium
	3 biological replicates with each donor
	7d									14d
hASC donor	ctrl BM	B1 BM	B2 BM	B3 BM	ctrl OM	B1 OM	B2 OM	B3 OM		ctrl BM	B1 BM	B2 BM	B3 BM	ctrl OM	B1 OM	B2 OM	B3 OM
HFSC 8/15	0.0625106	0.00424972	0.0581916	0.0801942	0.201526	0.00445864	0.132952	0.289048		0.258741	0.0215667	0.300787	0.36713	2.21944	1.02405	2.21473	2.34895
	0.0493205	0.00355381	0.0610463	0.0925291	0.151341	0.00721112	0.143682	0.337591		0.392494	0.0222398	0.236493	0.314664	1.76277	1.17131	2.22563	2.22369
	0.0633699	0.00542197	0.0641835	0.106741	0.191002	0.00918624	0.251764	0.295767		0.315673	0.0277299	0.232163	0.34768	2.01852	1.12588	2.07708	2.42494
HFSC 10/15	0.0253341	0.0031949	0.0501269	0.0434707	0.24932	0.015663	0.309775	0.282242		0.0730508	0.0177175	0.0926703	0.127436	1.4256	0.663892	0.678235	1.21307
	0.0343789	0.00345292	0.0545906	0.0545502	0.33109	0.0167285	0.382685	0.263592		0.0981848	0.017158	0.10205	0.119502	1.3936	0.804795	1.17322	1.20697
	0.0396961	0.00407269	0.0653024	0.0586384	0.260192	0.0164481	0.45106	0.35919		0.101209	0.0193543	0.0842838	0.140316	1.17675	0.698174	1.6051	1.22476
HFSC 4/14	0.0736578	0.00121265	0.0701577	0.0944842	0.266423	0.00398983	0.247366	0.280669		0.320043	0.0242861	0.2462	0.320613	1.14905	0.401977	1.05313	1.64248
	0.102523	0.00186858	0.0816649	0.097247	0.253582	0.00294238	0.293602	0.29258		0.217373	0.0275686	0.191797	0.274501	1.40691	0.455973	0.476652	0.772921
	0.0552301	0.00109239	0.0772624	0.100165	0.230898	0.00315353	0.320047	0.296543		0.190063	0.0264765	0.11151	0.224545	0.842008	0.318628	1.21039	1.1876
HFSC 4/15	0.0405736	0.00148539	0.0562249	0.0739789	0.209509	0.00277546	0.233201	0.343245		0.233472	0.0151155	0.200847	0.234007	1.54224	0.312242	1.84855	2.13137
	0.0355701	0.000785811	0.0419216	0.0572665	0.213918	0.00175739	0.4312	0.371355		0.172261	0.0122132	0.153584	0.277284	1.45672	0.370012	1.87017	2.72683
	0.0337963	0.000903816	0.031937	0.0602331	0.266953	0.0033493	0.509951	0.52926		0.135743	0.0110745	0.158349	0.262507	1.44284	0.479337	2.06681	3.15456
average	0.0513301	0.00260789	0.0593841	0.0766248	0.23548	0.00730529	0.30894	0.328423		0.209026	0.0202084	0.175894	0.250849	1.48637	0.652188	1.54164	1.85484
stdev	0.0216972	0.00156634	0.0140497	0.021387	0.0463093	0.0057848	0.117716	0.0719615		0.0999906	0.00573792	0.0700504	0.0846957	0.374935	0.315525	0.607029	0.745946

## Sheet: CyQuant_extracts
	fluorescence values of the CyQuant proliferation assay are depicted									BM=basic medium, OM=osteogenic medium
	3 biological replicates with each donor
	7d									14d
hASC donor	ctrl BM	B1 BM	B2 BM	B3 BM	ctrl OM	B1 OM	B2 OM	B3 OM		ctrl BM	B1 BM	B2 BM	B3 BM	ctrl OM	B1 OM	B2 OM	B3 OM
HFSC 8/15	62264.7	46616.7	70044.3	55945	97676.7	66573.7	103340	96749		72994	81769.7	78948.7	71713	208824	36161.7	203449	201148
	69034.3	36023	66840	56063.7	94726.3	64957	109370	102331		73471.3	50984.3	72071	71569.3	223510	17123.3	203982	196449
	65816.7	43535.2	73471.7	58531.3	94788.7	61849	108733	105679		76881.3	40050	70975.3	71878	218510	17009.3	213711	163472
HFSC 10/15	33670	32746.7	42637.3	38827	89055.7	60632	113940	97637.7		51092	46265	58532.7	54896.7	174440	157463	138225	171514
	38140	35955.3	44594.7	40888.3	94284.7	61203	117045	105030		54168.3	47487	56988.3	54136.3	166497	114179	147318	166625
	44241	32588.3	46430	43770.7	90548	60576.7	124809	99584		58887.7	40878.7	59235.7	52772.7	164782	76893	172188	152365
HFSC 4/14	54047.3	40488.7	65872	62758	129762	59435.3	131637	123669		74684	55160.7	76236	77616	147996	131276	173794	188643
	67418	45161	63771.7	62927.3	127781	69944.3	137858	121580		75535.7	57742	82212	71674.7	200177	139606	109167	103151
	60083.7	37401.3	66690.7	62778	118589	54472.3	136016	128650		86395.3	68758.7	83905	78589.7	177386	125205	152522	135786
HFSC 4/15	55444.7	30890.3	66663	52900.7	99389.3	60652.3	133074	100070		75382.7	47032.7	79571.7	72211.7	206877	128602	226247	200117
	67074.7	39363	84456.7	61338.3	102690	57652.7	135440	109479		70307.3	44412.3	78622	75342.7	204964	139226	222489	195295
	54780.3	38950.3	102521	58672.7	98416.7	56235.3	137026	106036		85412.3	52427.3	75754.3	76144	210076	109970	220521	189012
average	56001.3	38310	66166.1	54616.8	103142	61182	124024	108041		71267.7	52747.4	72754.4	69045.4	192003	99392.8	181968	171965
stdev	11819.5	5043.85	16895.1	8744.51	14132.2	4332.65	12798.5	10772		11154.8	12085.1	9493.49	9440.3	24515.8	50001.9	38713.6	29978.9
